# Supplementary material for: An autophagic gene‐based signature to predict the survival of patients with low‐grade gliomas
Source: Cancer Med. 2021 Feb 16;10(5):1848–59. doi: 10.1002/cam4.3748 (PMC7940225; doi:10.1002/cam4.3748)
Supplement: Supplementary file 1 — Supplementary Material [file CAM4-10-1848-s002.xlsx]

## Sheet: Sheet1
276-ARGs-Supplementary 1
Gene	coeffient	P value	HR	Lower 95% CL	Upper 95% CL
C12orf5	0.772011	1.45267e-08	2.16411	1.657	2.82642
CTSA	0.887669	1.06867e-08	2.42946	1.79226	3.2932
ARNT	0.585584	0.0495677	1.79604	1.00111	3.22219
NTHL1	-0.300623	0.0493925	0.740357	0.548567	0.999201
HSP90AA1	0.291456	0.0491558	1.33837	1.00108	1.78932
KIF5B	-0.358069	0.0485667	0.699025	0.489738	0.997749
TP53INP1	0.312388	0.0481443	1.36669	1.00255	1.86307
SNX14	-0.465118	0.0480004	0.628061	0.396078	0.995915
RBM18	0.517674	0.0448446	1.67812	1.01198	2.78275
PSEN1	0.480248	0.0430396	1.61648	1.01515	2.57399
ATF4	-0.376771	0.0410836	0.686073	0.477933	0.984858
RIMS3	-0.195177	0.0402456	0.822689	0.682719	0.991355
UBB	0.246479	0.0397098	1.27951	1.01167	1.61827
S100A8	0.143867	0.0377845	1.15473	1.00815	1.32262
CISD2	0.430198	0.0334119	1.53756	1.03438	2.28552
GMIP	0.388592	0.0328984	1.4749	1.03208	2.10772
CHMP4B	0.610849	0.0325835	1.84199	1.05196	3.22537
PIK3CB	-0.47917	0.0324896	0.619297	0.399169	0.960818
CD46	0.396264	0.0319855	1.48626	1.0347	2.13489
FBXO7	-0.505454	0.0318945	0.603231	0.380165	0.957184
GAA	0.393621	0.0314391	1.48234	1.03566	2.12167
PRKAG2	-0.320675	0.0294288	0.725659	0.543738	0.968447
SLC1A3	0.281002	0.0280576	1.32446	1.03072	1.7019
HIST1H3D	0.229113	0.0235142	1.25748	1.03133	1.53322
MAP1LC3A	0.192486	0.022692	1.21226	1.02728	1.43055
GABARAPL2	-0.338014	0.0220312	0.713186	0.534014	0.952473
GOPC	-0.388144	0.021318	0.678315	0.487448	0.943919
STAM2	0.604332	0.0211353	1.83003	1.09482	3.05897
CDKN1B	-0.440811	0.0209531	0.643514	0.442633	0.935563
ARSA	0.331502	0.0208811	1.39306	1.05153	1.84551
S100A9	0.141881	0.0207802	1.15244	1.02184	1.29974
KIAA0226	-0.564767	0.0206092	0.568493	0.352429	0.917018
WIPI2	0.46722	0.020019	1.59555	1.07629	2.36533
STX17	0.575337	0.019179	1.77773	1.0984	2.8772
FAM13B	0.437502	0.0185651	1.54883	1.07601	2.22943
SPHK1	0.24805	0.017855	1.28152	1.04372	1.5735
CSPG5	-0.201453	0.0174542	0.817542	0.69242	0.965273
SLC35B3	0.609559	0.0163982	1.83962	1.11823	3.02639
TSC2	-0.541197	0.0157786	0.582051	0.375084	0.903219
ZCCHC17	0.494876	0.0153891	1.64029	1.0992	2.44774
GABARAPL1	-0.338703	0.0151389	0.712694	0.542266	0.936686
DPF3	0.427357	0.0150938	1.5332	1.0862	2.16416
MAPK3	-0.467693	0.0148857	0.626446	0.429934	0.912777
TP53INP2	0.246776	0.0142397	1.27989	1.0507	1.55908
TBC1D5	-0.431279	0.0129608	0.649677	0.462338	0.912926
MFN1	0.548121	0.012374	1.73	1.12595	2.65811
MFN2	0.559423	0.0120752	1.74966	1.13041	2.70815
C5	0.595733	0.0110011	1.81436	1.14628	2.87181
CHMP4A	-0.656673	0.0105004	0.518574	0.313597	0.857528
TP53	0.354038	0.0101438	1.42481	1.08777	1.86628
SESN2	0.446146	0.0101316	1.56228	1.1119	2.19508
MTMR14	0.727671	0.00955159	2.07025	1.19406	3.58938
P2RX5	-0.586369	0.00858631	0.556344	0.359275	0.861508
SNRPB	0.397372	0.00823633	1.48791	1.10806	1.99798
TOMM70A	-0.533174	0.00806479	0.58674	0.395497	0.870458
VTI1B	-0.451022	0.00762597	0.636977	0.45734	0.887171
SLC35C1	0.673541	0.00761753	1.96117	1.19584	3.2163
SMURF1	0.691925	0.00734777	1.99756	1.20445	3.31291
PDK1	0.633812	0.00708807	1.88478	1.18823	2.98965
TBC1D25	-0.701661	0.00695328	0.495761	0.297845	0.82519
HCAR1	0.686894	0.00671175	1.98753	1.20956	3.26588
GNB2L1	-0.312616	0.00645654	0.731531	0.584162	0.916078
SNAPIN	0.501146	0.00553633	1.65061	1.15843	2.3519
ZNF593	0.42722	0.00521807	1.53299	1.13593	2.06885
BECN1	0.869474	0.00515446	2.38566	1.29725	4.38724
IL24	1.40361	0.00490234	4.06987	1.53078	10.8206
GDF5	0.554138	0.00480475	1.74044	1.18409	2.55819
CCDC36	1.35377	0.00456056	3.87201	1.51946	9.86694
LSM4	0.408874	0.00423134	1.50512	1.13736	1.9918
SNRPB2	0.483152	0.00398254	1.62118	1.16683	2.25243
TEAD4	0.301849	0.00392322	1.35236	1.10157	1.66025
VPS41	0.724648	0.00391396	2.064	1.26156	3.37686
CLDN7	0.650787	0.00384436	1.91705	1.2331	2.98036
CHMP2B	0.618428	0.00377361	1.85601	1.22135	2.82046
CCL2	0.185496	0.0037495	1.20381	1.0619	1.36469
ALKBH5	0.699284	0.00367132	2.01231	1.25546	3.22543
ATG9B	0.561363	0.00356731	1.75306	1.20178	2.55724
RAC1	0.414094	0.0034018	1.513	1.14682	1.99611
GAPDH	0.417365	0.00324554	1.51796	1.14965	2.00426
PRKAB2	-0.613969	0.00320611	0.541199	0.359778	0.814101
ERN1	0.938519	0.00290705	2.55619	1.37811	4.74138
FANCL	0.690298	0.00283566	1.99431	1.2675	3.13788
TSG101	-0.556118	0.0028272	0.573431	0.398059	0.826065
MAPK9	-0.729829	0.00259403	0.481991	0.299776	0.774963
NME2	-0.411912	0.00245716	0.662383	0.507386	0.864729
CTSD	0.391915	0.00232025	1.47981	1.14995	1.90429
VPS28	-0.57162	0.00228174	0.56461	0.39108	0.815139
CANX	0.592167	0.00209635	1.8079	1.23971	2.63651
VTI1A	-0.88406	0.00206894	0.413102	0.235368	0.72505
VPS37C	-1.436	0.00206339	0.237877	0.095415	0.593047
EIF2AK3	0.609189	0.00206338	1.83894	1.24814	2.7094
RHEB	0.499057	0.00200257	1.64717	1.20021	2.26058
HIST1H3H	0.259077	0.00199389	1.29573	1.09945	1.52706
LARP1B	1.07274	0.00191199	2.92337	1.48481	5.75571
PRKCD	0.403343	0.00189323	1.49682	1.16051	1.93058
SCN1A	-0.386056	0.0018698	0.679733	0.532944	0.866952
STK32A	-0.370513	0.00185655	0.69038	0.546706	0.871812
MBD5	-0.804816	0.00178969	0.44717	0.269848	0.741015
MTOR	0.718983	0.00176319	2.05235	1.30787	3.22059
PRKAR1A	0.522403	0.00169797	1.68607	1.21673	2.33646
LAMTOR2	0.376209	0.00167641	1.45675	1.15206	1.84203
TOMM40	0.584154	0.00153691	1.79347	1.24946	2.57435
TNFSF10	0.401076	0.00127271	1.49343	1.17012	1.90608
CD93	0.296583	0.00126407	1.34525	1.12331	1.61105
TRAPPC8	0.816844	0.00125236	2.26335	1.37806	3.71737
TBK1	0.819677	0.00121928	2.26977	1.38121	3.72994
TREM1	0.36463	0.00118337	1.43998	1.15517	1.79501
LENG9	0.629259	0.00112413	1.87622	1.28485	2.73977
PARK2	-0.838837	0.00107396	0.432213	0.261439	0.714538
RNF41	-0.755165	0.00101214	0.469933	0.299562	0.737201
GABARAP	-0.430334	0.000999547	0.650292	0.50326	0.84028
FUNDC2	-0.570206	0.000996848	0.565409	0.402625	0.794009
ATG7	1.17306	0.000949331	3.23188	1.61192	6.47987
LMCD1	0.480564	0.000854805	1.61699	1.21907	2.14478
CX3CL1	-0.513483	0.000788016	0.598408	0.443401	0.807602
TRIM17	-0.683737	0.000758079	0.504727	0.33903	0.751409
PTK6	-1.1396	0.000756137	0.319946	0.164852	0.620953
SQSTM1	0.759953	0.00069726	2.13818	1.37804	3.31761
PELP1	-1.01922	0.000681868	0.360876	0.200424	0.64978
ADAMTS7	0.426747	0.000681121	1.53227	1.19785	1.96003
ZNF681	-0.710772	0.000632207	0.491265	0.326797	0.738505
PDK4	-0.32524	0.000619716	0.722354	0.599609	0.870225
CRNKL1	0.750725	0.000615381	2.11854	1.37863	3.25555
CXCR4	0.319348	0.000612869	1.37623	1.14642	1.6521
PPP1R15A	0.415271	0.000612836	1.51478	1.19446	1.92101
LIX1L	-0.450768	0.000601232	0.637139	0.492498	0.824259
CHST3	-0.51752	0.000597584	0.595997	0.443523	0.800889
DRAM2	0.539263	0.000592203	1.71474	1.26059	2.33251
FGF7	1.31053	0.000577252	3.70813	1.75821	7.82059
UBC	0.694888	0.000563828	2.00348	1.34978	2.97378
MYLK	0.383864	0.000551735	1.46795	1.18064	1.82516
MTSS1	-0.485843	0.000491505	0.615179	0.468109	0.808454
EIF2AK2	0.668554	0.000480969	1.95141	1.34074	2.84024
TMBIM6	0.775992	0.000396383	2.17275	1.41433	3.33786
MAPK8IP1	-0.574115	0.000394058	0.563203	0.409992	0.773669
RRAGC	0.731844	0.000386917	2.07891	1.38772	3.11437
TSC1	-0.812511	0.000363048	0.443742	0.283898	0.693585
FGF14	-0.602364	0.00032089	0.547516	0.394353	0.760166
IKBKB	0.839154	0.000290408	2.31441	1.47002	3.64381
FADD	0.815472	0.000280432	2.26024	1.45572	3.50939
HAPLN1	-0.312801	0.000260177	0.731395	0.618366	0.865085
SLC1A4	-0.388995	0.000252353	0.677738	0.550288	0.834705
BCL2L1	0.829315	0.000238702	2.29175	1.47243	3.56698
FXR2	-1.04726	0.000209126	0.350896	0.201722	0.610386
MRPS2	-0.728119	0.000208839	0.482816	0.328579	0.709454
IKBKE	0.747985	0.000189264	2.11274	1.42655	3.129
LAMTOR1	-0.708022	0.000177508	0.492618	0.340218	0.713284
TMEM39B	0.731736	0.000174153	2.07869	1.41861	3.04589
FKBP1A	0.529668	0.000169248	1.69837	1.28871	2.23825
FOXO1	0.557055	0.00016638	1.74552	1.30615	2.33269
MAP1A	-0.574376	0.000140979	0.563056	0.418898	0.756823
VAMP8	0.351909	0.000136611	1.42178	1.18658	1.70359
HSPA5	0.553928	0.000131822	1.74008	1.30989	2.31154
HSF2BP	-0.716618	0.00011833	0.488401	0.339094	0.703449
VEGFA	0.304549	0.000105096	1.35601	1.16259	1.58162
FANCF	1.01387	0.000104357	2.75625	1.65161	4.5997
RB1	0.649505	8.92773e-05	1.91459	1.38347	2.64962
BAK1	1.10898	8.74188e-05	3.03125	1.74183	5.2752
TMEM74	0.634845	8.37139e-05	1.88673	1.37509	2.58874
TP73	0.710887	8.09365e-05	2.0358	1.42961	2.89903
ITPKC	0.483936	7.97657e-05	1.62245	1.27572	2.06341
VAMP3	0.647379	7.40478e-05	1.91053	1.38708	2.63152
NFKB1	0.931536	6.0766e-05	2.5384	1.60996	4.00227
ATG13	-1.00099	5.84965e-05	0.367516	0.22556	0.598813
CHMP2A	0.524212	5.11832e-05	1.68913	1.31066	2.17687
NLRC4	0.932344	4.84917e-05	2.54046	1.62022	3.98335
ATG4A	1.12362	4.61486e-05	3.07596	1.79158	5.28112
LAMP1	0.772588	4.52015e-05	2.16536	1.49387	3.13868
VPS33B	-1.11423	3.99574e-05	0.328166	0.192842	0.558451
IFI16	0.479667	3.89675e-05	1.61554	1.28547	2.03036
HSP90AB1	-0.686509	3.63189e-05	0.50333	0.363373	0.697193
MTMR3	-1.02262	3.59693e-05	0.35965	0.221419	0.584178
RNF185	-1.09206	3.14595e-05	0.335524	0.200638	0.561094
CAPS	0.378519	3.03741e-05	1.46012	1.22218	1.74438
DKKL1	0.969696	2.89116e-05	2.63714	1.674	4.15442
SLC6A1	-0.428397	2.80049e-05	0.651552	0.533214	0.796154
PEX13	1.08539	2.63847e-05	2.96059	1.78461	4.91149
MYC	-0.365638	2.49052e-05	0.693754	0.585299	0.822305
SLC25A19	0.747876	2.15345e-05	2.11251	1.49608	2.98293
DDIT3	0.389526	2.11195e-05	1.47628	1.23368	1.76659
CAPNS1	0.543963	2.1117e-05	1.72282	1.3408	2.21369
STAM	-0.915221	2.09006e-05	0.400428	0.262687	0.610394
PFKP	-0.610201	2.01793e-05	0.543242	0.410346	0.719178
RFWD3	0.746883	1.94315e-05	2.11041	1.49805	2.97309
FAS	0.541664	1.92744e-05	1.71887	1.34074	2.20364
CAPN1	0.921675	1.90744e-05	2.5135	1.64734	3.83508
RPS27A	-0.532832	1.87643e-05	0.586941	0.459836	0.749178
RRAGD	-0.773515	1.76859e-05	0.461388	0.324093	0.656845
VPS4A	-1.17042	1.51552e-05	0.310236	0.182565	0.52719
REEP2	-0.719052	1.45777e-05	0.487214	0.351989	0.674389
BAX	0.674172	1.14005e-05	1.96241	1.45222	2.65183
ITGB1	0.526396	1.11853e-05	1.69282	1.33848	2.14097
LRSAM1	-0.763184	1.08652e-05	0.46618	0.331807	0.654971
SNTG1	-0.605157	1.08564e-05	0.545989	0.416962	0.714942
TOMM20	-0.821495	1.08469e-05	0.439774	0.304994	0.634114
HIST1H3E	0.482814	9.8229e-06	1.62063	1.30835	2.00744
PTEN	-1.18007	8.68064e-06	0.307259	0.182668	0.516829
TP63	0.789534	8.43318e-06	2.20237	1.55596	3.11732
BIRC5	0.358334	8.03431e-06	1.43094	1.22264	1.67473
GNAI3	0.793512	7.62979e-06	2.21115	1.56204	3.12999
EIF4G1	0.841165	7.1574e-06	2.31907	1.60624	3.34824
EGFR	0.372484	6.96012e-06	1.45134	1.23376	1.70728
ITGB4	0.338128	6.8509e-06	1.40232	1.21022	1.62492
RGS19	0.617136	6.57703e-06	1.85361	1.41731	2.42423
TMEM59	0.816777	6.35334e-06	2.26319	1.58749	3.2265
UBQLN2	-0.897411	5.63949e-06	0.407624	0.276685	0.600529
HK2	0.5659	5.34599e-06	1.76103	1.38012	2.24707
ST13	-0.666513	5.01562e-06	0.513496	0.385686	0.68366
APOL1	0.457603	3.18718e-06	1.58028	1.30352	1.9158
FNBP1L	0.658353	2.72103e-06	1.93161	1.46708	2.54322
DNAJB1	0.432715	2.53315e-06	1.54144	1.28721	1.84588
STAT2	0.645654	2.39175e-06	1.90723	1.45847	2.49408
MLST8	-0.916765	2.12607e-06	0.39981	0.27369	0.584048
LAMP2	0.645402	1.86471e-06	1.90675	1.46239	2.48613
DZANK1	1.31962	1.8295e-06	3.74198	2.17614	6.43453
RRAGA	-0.728589	1.5043e-06	0.482589	0.358642	0.649374
CTSB	0.740466	1.33796e-06	2.09691	1.55308	2.83117
NDUFB9	-0.739773	1.32228e-06	0.477222	0.353607	0.644052
BNIP3	-0.805496	1.20979e-06	0.446866	0.322794	0.618627
RAB33B	1.09602	1.17482e-06	2.99222	1.92321	4.65544
CCR2	1.49861	1.05326e-06	4.47545	2.45197	8.16879
SFRP4	0.346621	1.01636e-06	1.41428	1.23078	1.62514
ATG4C	1.0101	8.32985e-07	2.74588	1.83734	4.10366
ITGA6	0.718026	7.34838e-07	2.05038	1.54316	2.72432
UBQLN4	-1.08229	4.83165e-07	0.338819	0.222292	0.516433
VMP1	0.733608	4.62623e-07	2.08258	1.56579	2.76994
P4HB	0.780851	4.22594e-07	2.18333	1.61333	2.95471
EEF2	-0.759574	2.03635e-07	0.467866	0.351308	0.623094
NFE2L2	1.10718	1.99586e-07	3.02583	1.99341	4.59295
SIRT1	-0.949332	1.73678e-07	0.387	0.271063	0.552523
EDEM1	1.22471	1.72176e-07	3.40318	2.15005	5.38668
PLOD2	0.730786	1.20147e-07	2.07671	1.58438	2.72203
SPATA18	0.70204	1.04031e-07	2.01786	1.55796	2.61353
ANXA7	-0.900607	9.82227e-08	0.406323	0.291772	0.565847
SERPINA1	0.429437	8.63198e-08	1.53639	1.31287	1.79798
TOMM22	-1.28881	7.86513e-08	0.275599	0.172185	0.441124
GRID2	-0.65117	7.03687e-08	0.521436	0.411501	0.66074
TCIRG1	0.558098	6.10255e-08	1.74735	1.42778	2.13843
FANCC	1.09591	4.45757e-08	2.99189	2.02051	4.43027
HDAC1	0.953631	4.01446e-08	2.59512	1.84632	3.6476
SUPT3H	-1.71425	3.91109e-08	0.180098	0.0977134	0.331943
NRG3	-0.640744	3.04995e-08	0.5269	0.420005	0.661001
TXLNA	1.0092	2.07442e-08	2.74341	1.92774	3.90423
BAG1	-0.993312	1.68051e-08	0.370348	0.262272	0.522961
KCNK3	-0.706087	1.06964e-08	0.493572	0.387493	0.628691
PRKD2	0.888489	7.99125e-09	2.43145	1.79789	3.28828
CASP3	0.685443	5.79596e-09	1.98465	1.57572	2.49971
ITGA3	0.650626	4.99456e-09	1.91674	1.54117	2.38383
ACBD5	-0.929289	4.36422e-09	0.394834	0.289504	0.538487
LRRK2	0.603132	3.42853e-09	1.82783	1.49646	2.23259
PEA15	-0.853679	3.11063e-09	0.425845	0.321088	0.564781
ALPK1	1.1171	3.00703e-09	3.05598	2.11268	4.42047
TRIM5	0.847464	1.58297e-09	2.33372	1.77228	3.07302
CHAF1B	0.960377	1.31241e-09	2.61268	1.91567	3.5633
PRKAA1	1.26878	8.73731e-10	3.5565	2.37066	5.33552
WIPI1	1.07693	8.4393e-10	2.93567	2.08124	4.14087
YIPF1	1.24188	4.8204e-10	3.46211	2.34166	5.11868
DAP	0.898994	3.9678e-10	2.45713	1.85394	3.25657
CFLAR	1.52022	2.88155e-10	4.57321	2.85093	7.33595
RRAGB	-0.921005	2.74386e-10	0.398119	0.299104	0.52991
CASP1	0.761635	1.57546e-10	2.14178	1.69607	2.70461
LGALS8	1.06221	8.16676e-11	2.89276	2.0997	3.98535
SH3GLB1	1.24881	7.19608e-11	3.48618	2.39457	5.07541
BID	-1.00904	6.98173e-12	0.364567	0.273236	0.486427
MAPK8	-1.25832	2.41521e-12	0.284132	0.199841	0.403974
DLC1	1.07838	2.08325e-12	2.93992	2.17641	3.97127
NAMPT	0.695066	1.60575e-14	2.00384	1.67809	2.39283
GRID1	-0.993209	6.77148e-15	0.370386	0.288476	0.475554
ERBB2	1.2174	2.13698e-15	3.3784	2.50085	4.56389
PTPN22	2.13361	1.66753e-15	8.44529	4.99538	14.2778
CASP4	1.03378	9.99772e-16	2.81167	2.18443	3.61901
CASP8	1.42522	1.44395e-16	4.15877	2.9656	5.83198
SAR1A	-2.40496	4.38772e-17	0.0902692	0.0515105	0.158192
DIRAS3	0.762191	3.31762e-17	2.14297	1.79514	2.55818
ANXA5	0.904873	1.40029e-18	2.47162	2.02036	3.02366
MAP1LC3C	0.840668	8.86126e-20	2.31792	1.93411	2.77789
