# Supplementary material for: An autophagic gene‐based signature to predict the survival of patients with low‐grade gliomas
Source: Cancer Med. 2021 Feb 16;10(5):1848–59. doi: 10.1002/cam4.3748 (PMC7940225; doi:10.1002/cam4.3748)
Supplement: Supplementary file 2 — Supplementary Material [file CAM4-10-1848-s001.xlsx]

## Sheet: 483-ARGs-Supplymentary
483-ARGs-Supplementary 2
	coeffient	P value	HR	Lower 95% CL	Upper 95% CL
C12orf5	0.772011	1.45e-08	2.16411	1.657	2.82642
CTSA	0.887669	1.07e-08	2.42946	1.79226	3.2932
TOMM40	0.584154	0.00153691	1.79347	1.24946	2.57435
MAP2K7	0.218972	0.435885	1.2448	0.717597	2.15932
RPS6KB1	0.114971	0.661258	1.12184	0.670794	1.87617
NME2	-0.411912	0.00245716	0.662383	0.507386	0.864729
ASB2	0.0927695	0.623866	1.09721	0.757285	1.58971
VTA1	-0.352954	0.0566209	0.702609	0.488772	1.01
ZCCHC17	0.494876	0.0153891	1.64029	1.0992	2.44774
STX17	0.575337	0.019179	1.77773	1.0984	2.8772
RHEB	0.499057	0.00200257	1.64717	1.20021	2.26058
KIAA1324	0.0123774	0.931508	1.01245	0.763471	1.34264
ULK1	0.00059917	0.997606	1.0006	0.676526	1.47991
MFN2	0.559423	0.0120752	1.74966	1.13041	2.70815
EIF2AK2	0.668554	0.000480969	1.95141	1.34074	2.84024
TSC2	-0.541197	0.0157786	0.582051	0.375084	0.903219
CASP4	1.03378	1e-15	2.81167	2.18443	3.61901
SPNS1	0.354574	0.0535409	1.42557	0.994609	2.04328
TP53INP1	0.312388	0.0481443	1.36669	1.00255	1.86307
PDK1	0.633812	0.00708807	1.88478	1.18823	2.98965
TREM1	0.36463	0.00118337	1.43998	1.15517	1.79501
LGALS8	1.06221	8.17e-11	2.89276	2.0997	3.98535
CAMKK2	-0.0727344	0.525661	0.929848	0.742777	1.16403
RRAGD	-0.773515	1.77e-05	0.461388	0.324093	0.656845
SIRT1	-0.949332	1.74e-07	0.387	0.271063	0.552523
ZKSCAN3	-0.262802	0.494492	0.768894	0.36177	1.63419
SIRT2	-0.24781	0.0759157	0.780508	0.593653	1.02618
ATG2B	-0.357885	0.136392	0.699153	0.43655	1.11972
CHMP6	-0.237615	0.267339	0.788506	0.518157	1.19991
AMBRA1	-0.251179	0.376118	0.777883	0.446014	1.35669
RAB33B	1.09602	1.17e-06	2.99222	1.92321	4.65544
DYNLL2	-0.470247	0.0603287	0.624848	0.382542	1.02063
ITPR1	0.0565831	0.542098	1.05821	0.882208	1.26934
TMBIM6	0.775992	0.000396383	2.17275	1.41433	3.33786
GRID2	-0.65117	7.04e-08	0.521436	0.411501	0.66074
CDC37	0.281221	0.130821	1.32475	0.919808	1.90796
MSTN	-0.0619538	0.379895	0.939926	0.818535	1.07932
HSPA5	0.553928	0.000131822	1.74008	1.30989	2.31154
TP63	0.789534	8.43e-06	2.20237	1.55596	3.11732
TEAD4	0.301849	0.00392322	1.35236	1.10157	1.66025
USP30	-0.145216	0.548249	0.864836	0.538335	1.38936
IFI16	0.479667	3.9e-05	1.61554	1.28547	2.03036
LAMTOR2	0.376209	0.00167641	1.45675	1.15206	1.84203
NAF1	0.528184	0.0902488	1.69585	0.920447	3.12447
BIRC6	-0.0737209	0.714623	0.928931	0.625705	1.37911
CISD2	0.430198	0.0334119	1.53756	1.03438	2.28552
MAPK8IP1	-0.574115	0.000394058	0.563203	0.409992	0.773669
ALPK1	1.1171	3.01e-09	3.05598	2.11268	4.42047
CHMP4C	0.689285	0.0685125	1.99229	0.948999	4.18253
CLVS1	-0.297993	0.0562854	0.742307	0.546637	1.00802
SLC37A4	-0.113855	0.62614	0.892387	0.564443	1.41087
PEX3	0.20195	0.45558	1.22379	0.719981	2.08013
GABARAP	-0.430334	0.000999547	0.650292	0.50326	0.84028
LMCD1	0.480564	0.000854805	1.61699	1.21907	2.14478
MAP1LC3B	-0.00136754	0.993074	0.998633	0.733359	1.35986
SPATA18	0.70204	1.04e-07	2.01786	1.55796	2.61353
VTI1A	-0.88406	0.00206894	0.413102	0.235368	0.72505
VPS33A	-0.445346	0.156351	0.640603	0.34606	1.18584
WDR45	0.217489	0.25949	1.24295	0.851679	1.81398
BAG1	-0.993312	1.68e-08	0.370348	0.262272	0.522961
FXR2	-1.04726	0.000209126	0.350896	0.201722	0.610386
ULK3	0.0885848	0.579419	1.09263	0.79877	1.49459
CDKN1A	0.113357	0.148225	1.12003	0.960492	1.30607
VAMP8	0.351909	0.000136611	1.42178	1.18658	1.70359
RAF1	-0.157441	0.434212	0.854327	0.575773	1.26764
C8orf59	-0.0730162	0.663854	0.929586	0.668776	1.29211
IL24	1.40361	0.00490234	4.06987	1.53078	10.8206
BNIP1	0.0256285	0.911203	1.02596	0.653908	1.6097
CD163L1	0.0863356	0.656042	1.09017	0.745579	1.59403
FOXO1	0.557055	0.00016638	1.74552	1.30615	2.33269
STOM	0.0223861	0.843956	1.02264	0.818305	1.278
GNB2L1	-0.312616	0.00645654	0.731531	0.584162	0.916078
NAMPT	0.695066	1.61e-14	2.00384	1.67809	2.39283
TRAPPC8	0.816844	0.00125236	2.26335	1.37806	3.71737
ATG4B	0.163132	0.475569	1.17719	0.751999	1.84279
VAMP3	0.647379	7.4e-05	1.91053	1.38708	2.63152
PIK3CA	0.0182175	0.915905	1.01838	0.726204	1.42812
RGS19	0.617136	6.58e-06	1.85361	1.41731	2.42423
PARK2	-0.838837	0.00107396	0.432213	0.261439	0.714538
HAPLN1	-0.312801	0.000260177	0.731395	0.618366	0.865085
HSP90AB1	-0.686509	3.63e-05	0.50333	0.363373	0.697193
WIPI2	0.46722	0.020019	1.59555	1.07629	2.36533
ZNF681	-0.710772	0.000632207	0.491265	0.326797	0.738505
LAMP2	0.645402	1.86e-06	1.90675	1.46239	2.48613
VEGFA	0.304549	0.000105096	1.35601	1.16259	1.58162
CAPN2	0.371499	0.0535648	1.44991	0.994315	2.11425
KRCC1	0.159636	0.299384	1.17308	0.867741	1.58587
CSPG5	-0.201453	0.0174542	0.817542	0.69242	0.965273
MYC	-0.365638	2.49e-05	0.693754	0.585299	0.822305
GRID1	-0.993209	6.77e-15	0.370386	0.288476	0.475554
ATP13A2	0.141093	0.286614	1.15153	0.888318	1.49274
ATG10	0.501543	0.250423	1.65127	0.702051	3.88388
LRRK2	0.603132	3.43e-09	1.82783	1.49646	2.23259
ATG16L1	0.342543	0.158414	1.40853	0.87506	2.26721
PIK3C3	0.62008	0.0614645	1.85908	0.970656	3.56065
CLDN7	0.650787	0.00384436	1.91705	1.2331	2.98036
C6orf106	-0.040728	0.871224	0.96009	0.586748	1.57099
PRKCQ	-0.129975	0.539244	0.878118	0.579901	1.32969
CAPS	0.378519	3.04e-05	1.46012	1.22218	1.74438
CHMP4B	0.610849	0.0325835	1.84199	1.05196	3.22537
RAB7A	0.185675	0.270336	1.20403	0.86548	1.67501
HCAR1	0.686894	0.00671175	1.98753	1.20956	3.26588
MRPS10	0.109914	0.694616	1.11618	0.644804	1.93216
LRSAM1	-0.763184	1.09e-05	0.46618	0.331807	0.654971
SNRPD1	-0.283621	0.0856771	0.753052	0.544949	1.04063
CASP3	0.685443	5.8e-09	1.98465	1.57572	2.49971
DPF3	0.427357	0.0150938	1.5332	1.0862	2.16416
OPTN	-0.137947	0.325153	0.871145	0.661837	1.14665
SLC35C1	0.673541	0.00761752	1.96117	1.19584	3.2163
ANXA7	-0.900607	9.82e-08	0.406323	0.291772	0.565847
HSPB8	-0.132461	0.0956472	0.875937	0.749563	1.02362
CX3CL1	-0.513483	0.000788016	0.598408	0.443401	0.807602
KCNQ1	0.247483	0.111187	1.2808	0.944563	1.73672
PTPN22	2.13361	1.67e-15	8.44529	4.99538	14.2778
TXLNA	1.0092	2.07e-08	2.74341	1.92774	3.90423
SESN2	0.446146	0.0101316	1.56228	1.1119	2.19508
MYH11	0.10129	0.269987	1.1066	0.924334	1.3248
UBC	0.694888	0.000563828	2.00348	1.34978	2.97378
HMGB1	-0.14489	0.364694	0.865118	0.632437	1.1834
UBQLN1	-0.0217446	0.932947	0.97849	0.589617	1.62384
CALCOCO2	0.21113	0.204037	1.23507	0.891662	1.71074
CASP8	1.42522	1.44e-16	4.15877	2.9656	5.83198
DAPK2	0.356779	0.187381	1.42872	0.840607	2.4283
PHF23	-0.327249	0.294865	0.720904	0.390802	1.32984
PELP1	-1.01922	0.000681868	0.360876	0.200424	0.64978
NPC1	0.188581	0.303121	1.20753	0.843371	1.72894
ATG12	-0.0784025	0.717926	0.924592	0.604233	1.4148
SH3GLB1	1.24881	7.2e-11	3.48618	2.39457	5.07541
CHST3	-0.51752	0.000597584	0.595997	0.443523	0.800889
PPARGC1A	0.269363	0.0946484	1.30913	0.954555	1.79542
MAP1LC3A	0.192486	0.022692	1.21226	1.02728	1.43055
TFEB	-0.0543306	0.7363	0.947119	0.690361	1.29937
TNIK	0.0183387	0.917334	1.01851	0.720393	1.43999
RB1	0.649505	8.93e-05	1.91459	1.38347	2.64962
ITGA3	0.650626	4.99e-09	1.91674	1.54117	2.38383
PRKAB2	-0.613969	0.00320611	0.541199	0.359778	0.814101
ATG7	1.17306	0.000949331	3.23188	1.61192	6.47987
EDEM1	1.22471	1.72e-07	3.40318	2.15005	5.38668
ATG9A	-0.226407	0.387301	0.797394	0.47726	1.33227
VPS39	0.253895	0.393712	1.28904	0.719246	2.31022
C1orf210	0.394688	0.707681	1.48392	0.188562	11.678
STAT2	0.645654	2.39e-06	1.90723	1.45847	2.49408
TSC1	-0.812511	0.000363048	0.443742	0.283898	0.693585
ATPIF1	0.195027	0.0788279	1.21534	0.977787	1.51062
BAK1	1.10898	8.74e-05	3.03125	1.74183	5.2752
TOLLIP	-0.274947	0.0877368	0.759613	0.554021	1.0415
GABARAPL1	-0.338703	0.0151389	0.712694	0.542266	0.936686
TSG101	-0.556118	0.0028272	0.573431	0.398059	0.826065
KIAA0226	-0.564767	0.0206092	0.568493	0.352429	0.917018
UBB	0.246479	0.0397098	1.27951	1.01167	1.61827
MBTPS2	-0.184715	0.324545	0.831341	0.57568	1.20054
NDUFB9	-0.739773	1.32e-06	0.477222	0.353607	0.644052
SNRPB	0.397372	0.00823633	1.48791	1.10806	1.99798
CHMP4A	-0.656673	0.0105004	0.518574	0.313597	0.857528
FANCF	1.01387	0.000104357	2.75625	1.65161	4.5997
DYNLL1	0.159404	0.177485	1.17281	0.930276	1.47858
UVRAG	0.190227	0.543337	1.20952	0.654934	2.23373
EGFR	0.372484	6.96e-06	1.45134	1.23376	1.70728
VPS41	0.724648	0.00391396	2.064	1.26156	3.37686
CTSD	0.391915	0.00232024	1.47981	1.14995	1.90429
FAM131B	-0.0394252	0.778792	0.961342	0.73014	1.26575
ATG4D	-0.020824	0.917844	0.979391	0.659348	1.45478
BAX	0.674172	1.14e-05	1.96241	1.45222	2.65183
GAPDH	0.417365	0.00324554	1.51796	1.14965	2.00426
PRKAB1	0.338049	0.147778	1.40221	0.887182	2.21622
CAPNS1	0.543963	2.11e-05	1.72282	1.3408	2.21369
SLC35B3	0.609559	0.0163982	1.83962	1.11823	3.02639
CDKN1B	-0.440811	0.0209531	0.643514	0.442633	0.935563
ERN1	0.938519	0.00290705	2.55619	1.37811	4.74138
EPM2A	-0.105454	0.683205	0.899916	0.542308	1.49334
VPS18	-0.251393	0.438465	0.777717	0.411751	1.46895
NLRC4	0.932344	4.85e-05	2.54046	1.62022	3.98335
TRIM5	0.847464	1.58e-09	2.33372	1.77228	3.07302
TBC1D17	-0.0937682	0.54313	0.910494	0.673008	1.23178
MRPS2	-0.728119	0.000208839	0.482816	0.328579	0.709454
SFRP4	0.346621	1.02e-06	1.41428	1.23078	1.62514
EIF4EBP1	0.0114348	0.913069	1.0115	0.823772	1.24201
TMEM39B	0.731736	0.000174153	2.07869	1.41861	3.04589
RAB12	-0.00935124	0.961136	0.990692	0.68012	1.44308
PSEN1	0.480248	0.0430396	1.61648	1.01515	2.57399
RB1CC1	-0.190061	0.300622	0.826909	0.576983	1.18509
ACIN1	-0.133657	0.531082	0.87489	0.575859	1.3292
PARK7	-0.0726101	0.657169	0.929963	0.674852	1.28151
NFKB1	0.931536	6.08e-05	2.5384	1.60996	4.00227
GABARAPL2	-0.338014	0.0220312	0.713186	0.534014	0.952473
ABL1	-0.223295	0.169547	0.799879	0.581644	1.1
VPS37D	-0.332414	0.0689104	0.717191	0.501282	1.02609
HIST1H3E	0.482814	9.82e-06	1.62063	1.30835	2.00744
SERPINA1	0.429437	8.63e-08	1.53639	1.31287	1.79798
XBP1	NA	NA	NA	NA	NA
CD93	0.296583	0.00126407	1.34525	1.12331	1.61105
ATG9B	0.561363	0.00356731	1.75306	1.20178	2.55724
REP15	0.777407	0.177145	2.17582	0.703571	6.72883
PRKAA1	1.26878	8.74e-10	3.5565	2.37066	5.33552
CRNKL1	0.750725	0.000615381	2.11854	1.37863	3.25555
DIRAS3	0.762191	3.32e-17	2.14297	1.79514	2.55818
CHAF1B	0.960377	1.31e-09	2.61268	1.91567	3.5633
EEF2K	0.368111	0.0904446	1.445	0.94362	2.21279
FAS	0.541664	1.93e-05	1.71887	1.34074	2.20364
PRKD2	0.888489	7.99e-09	2.43145	1.79789	3.28828
TOMM7	-0.128438	0.306104	0.879468	0.687696	1.12472
EIF2AK3	0.609189	0.00206338	1.83894	1.24814	2.7094
VTI1B	-0.451022	0.00762597	0.636977	0.45734	0.887171
TMEM74	0.634845	8.37e-05	1.88673	1.37509	2.58874
PNPO	0.0536652	0.826691	1.05513	0.652639	1.70585
SQSTM1	0.759953	0.00069726	2.13818	1.37804	3.31761
STX12	0.107582	0.574288	1.11358	0.765077	1.62084
STAM2	0.604332	0.0211353	1.83003	1.09482	3.05897
PIK3R4	0.0134077	0.950459	1.0135	0.663951	1.54707
PHYHIP	-0.102728	0.100251	0.902372	0.798335	1.01997
NRG1	0.0378329	0.840185	1.03856	0.719012	1.50012
CCDC36	1.35377	0.00456056	3.87201	1.51946	9.86694
TBK1	0.819677	0.00121928	2.26977	1.38121	3.72994
FGF7	1.31053	0.000577252	3.70813	1.75821	7.82059
KCNK3	-0.706087	1.07e-08	0.493572	0.387493	0.628691
MTMR3	-1.02262	3.6e-05	0.35965	0.221419	0.584178
TOMM5	-0.342775	0.0665706	0.709798	0.492146	1.02371
GABRA5	-0.103769	0.187192	0.901433	0.772616	1.05173
MTSS1	-0.485843	0.000491505	0.615179	0.468109	0.808454
ATP1B1	0.0578662	0.468063	1.05957	0.906257	1.23883
VPS28	-0.57162	0.00228174	0.56461	0.39108	0.815139
EPG5	0.538092	0.0814361	1.71274	0.935023	3.13732
VPS11	-0.0514494	0.758175	0.949852	0.684561	1.31795
KIF5B	-0.358069	0.0485667	0.699025	0.489738	0.997749
SLC1A4	-0.388995	0.000252353	0.677738	0.550288	0.834705
LSM4	0.408874	0.00423134	1.50512	1.13736	1.9918
RIMS3	-0.195177	0.0402456	0.822689	0.682719	0.991355
SNRPB2	0.483152	0.00398254	1.62118	1.16683	2.25243
ARSA	0.331502	0.0208811	1.39306	1.05153	1.84551
MDH1	-0.0347751	0.771034	0.965823	0.764161	1.2207
PRKCD	0.403343	0.00189323	1.49682	1.16051	1.93058
GNAI3	0.793512	7.63e-06	2.21115	1.56204	3.12999
OBSCN	-0.0257858	0.904244	0.974544	0.640254	1.48337
CALCB	-0.568045	0.653739	0.566632	0.0473581	6.77967
MAPK8	-1.25832	2.42e-12	0.284132	0.199841	0.403974
CAPN10	0.274123	0.221243	1.31538	0.847809	2.04081
CHMP2A	0.524212	5.12e-05	1.68913	1.31066	2.17687
ATIC	0.0362483	0.750548	1.03691	0.829259	1.29657
EIF2S1	-0.255786	0.137426	0.774307	0.55251	1.08514
NRG2	-0.375475	0.1692	0.686963	0.402213	1.1733
KRT15	-0.68207	0.166774	0.505569	0.192254	1.32949
TOMM22	-1.28881	7.87e-08	0.275599	0.172185	0.441124
VPS4A	-1.17042	1.52e-05	0.310236	0.182565	0.52719
GMIP	0.388592	0.0328984	1.4749	1.03208	2.10772
RAB1A	0.239859	0.207472	1.27107	0.87539	1.8456
MYLK	0.383864	0.000551735	1.46795	1.18064	1.82516
BNIP3	-0.805496	1.21e-06	0.446866	0.322794	0.618627
TMEM208	-0.00825042	0.965122	0.991784	0.685189	1.43557
RELA	-0.0492945	0.811213	0.951901	0.635224	1.42645
MAPK1	-0.197876	0.253296	0.820472	0.584284	1.15213
NHLRC1	0.137879	0.495862	1.14784	0.771871	1.70693
MEX3C	0.179706	0.265156	1.19687	0.872506	1.64181
GOPC	-0.388144	0.021318	0.678315	0.487448	0.943919
ARSB	0.139985	0.588591	1.15026	0.692619	1.91027
CAPN1	0.921675	1.91e-05	2.5135	1.64734	3.83508
RAB24	-0.0899556	0.52654	0.913972	0.691871	1.20737
SNAPIN	0.501146	0.00553633	1.65061	1.15843	2.3519
NTHL1	-0.300623	0.0493925	0.740357	0.548567	0.999201
LAMP1	0.772588	4.52e-05	2.16536	1.49387	3.13868
BECN1	0.869474	0.00515446	2.38566	1.29725	4.38724
DLC1	1.07838	2.08e-12	2.93992	2.17641	3.97127
HDAC1	0.953631	4.01e-08	2.59512	1.84632	3.6476
C9orf72	0.182912	0.386228	1.20071	0.793872	1.81604
IST1	-0.107481	0.638676	0.898093	0.573429	1.40658
MARK2	0.171173	0.519463	1.1867	0.704943	1.99768
VPS37C	-1.436	0.00206339	0.237877	0.095415	0.593047
NFE2L2	1.10718	2e-07	3.02583	1.99341	4.59295
VPS4B	0.24609	0.321176	1.27901	0.786545	2.07983
PEX14	0.332362	0.0745274	1.39426	0.967623	2.009
TMEM59	0.816777	6.35e-06	2.26319	1.58749	3.2265
FGF14	-0.602364	0.00032089	0.547516	0.394353	0.760166
UBQLN4	-1.08229	4.83e-07	0.338819	0.222292	0.516433
RNF41	-0.755165	0.00101214	0.469933	0.299562	0.737201
ATG4A	1.12362	4.61e-05	3.07596	1.79158	5.28112
TCIRG1	0.558098	6.1e-08	1.74735	1.42778	2.13843
PTK6	-1.1396	0.000756137	0.319946	0.164852	0.620953
MAP1LC3B2	0.0579168	0.836097	1.05963	0.612161	1.83417
SLC22A3	-0.00240846	0.987897	0.997594	0.730817	1.36176
ZNF189	-0.346926	0.111716	0.706857	0.460964	1.08392
ITGB4	0.338128	6.85e-06	1.40232	1.21022	1.62492
IPPK	-0.229049	0.425846	0.795289	0.452575	1.39753
SNAP29	-0.259288	0.352371	0.771601	0.44676	1.33263
SLCO1A2	-0.163601	0.104496	0.849081	0.696898	1.0345
MLST8	-0.916765	2.13e-06	0.39981	0.27369	0.584048
HPR	-0.066327	0.379872	0.935825	0.807052	1.08514
NR2C2	0.105025	0.606799	1.11074	0.744571	1.65698
FNBP1L	0.658353	2.72e-06	1.93161	1.46708	2.54322
PRKAR1A	0.522403	0.00169797	1.68607	1.21673	2.33646
TMEM203	-0.225984	0.347661	0.79773	0.497773	1.27844
YIPF1	1.24188	4.82e-10	3.46211	2.34166	5.11868
USP13	-0.385473	0.188148	0.680129	0.38307	1.20755
BCL2	0.111443	0.576441	1.11789	0.756097	1.6528
ATG2A	0.0422516	0.887499	1.04316	0.580936	1.87314
ATF4	-0.376771	0.0410836	0.686073	0.477933	0.984858
RAC1	0.414094	0.0034018	1.513	1.14682	1.99611
RAB5A	0.301918	0.0990579	1.35245	0.944746	1.9361
MFN1	0.548121	0.012374	1.73	1.12595	2.65811
HDAC6	-0.00554758	0.98029	0.994468	0.640402	1.54429
ATG4C	1.0101	8.33e-07	2.74588	1.83734	4.10366
VPS36	-0.173719	0.316661	0.840533	0.59825	1.18094
ACBD5	-0.929289	4.36e-09	0.394834	0.289504	0.538487
S100A8	0.143867	0.0377845	1.15473	1.00815	1.32262
FADD	0.815472	0.000280432	2.26024	1.45572	3.50939
DNAAF2	-0.315699	0.266874	0.729279	0.4177	1.27328
CCR2	1.49861	1.05e-06	4.47545	2.45197	8.16879
VMP1	0.733608	4.63e-07	2.08258	1.56579	2.76994
NEFM	-0.0615988	0.263989	0.94026	0.843932	1.04758
LARP1B	1.07274	0.00191199	2.92337	1.48481	5.75571
TBC1D5	-0.431279	0.0129608	0.649677	0.462338	0.912926
ADAMTS7	0.426747	0.000681121	1.53227	1.19785	1.96003
PDK4	-0.32524	0.000619716	0.722354	0.599609	0.870225
ERO1L	0.140706	0.563572	1.15109	0.714053	1.85561
LAMTOR1	-0.708022	0.000177508	0.492618	0.340218	0.713284
ATF6	0.319231	0.266475	1.37607	0.783622	2.41643
FOS	0.0941842	0.143961	1.09876	0.968362	1.24672
SLC1A3	0.281002	0.0280576	1.32446	1.03072	1.7019
ATG3	-0.0238968	0.902604	0.976386	0.665886	1.43167
MAP2K1	-0.0667742	0.669914	0.935406	0.688114	1.27157
FCGR3B	0.136001	0.487491	1.14568	0.780423	1.6819
SUPT3H	-1.71425	3.91e-08	0.180098	0.0977134	0.331943
HIST1H3D	0.229113	0.0235142	1.25748	1.03133	1.53322
SCN1A	-0.386056	0.0018698	0.679733	0.532944	0.866952
LAMTOR3	0.202384	0.262731	1.22432	0.859165	1.74466
ITGA6	0.718026	7.35e-07	2.05038	1.54316	2.72432
SNF8	0.233401	0.14495	1.26289	0.922709	1.72848
ARNT	0.585584	0.0495677	1.79604	1.00111	3.22219
SAR1A	-2.40496	4.39e-17	0.0902692	0.0515105	0.158192
VPS33B	-1.11423	4e-05	0.328166	0.192842	0.558451
CCL2	0.185496	0.0037495	1.20381	1.0619	1.36469
APOL1	0.457603	3.19e-06	1.58028	1.30352	1.9158
STAM	-0.915221	2.09e-05	0.400428	0.262687	0.610394
PTEN	-1.18007	8.68e-06	0.307259	0.182668	0.516829
TOMM6	NA	NA	NA	NA	NA
HGS	-0.188987	0.360448	0.827797	0.552102	1.24116
ITGB1	0.526396	1.12e-05	1.69282	1.33848	2.14097
SMURF1	0.691925	0.00734777	1.99756	1.20445	3.31291
FANCC	1.09591	4.46e-08	2.99189	2.02051	4.43027
ATG16L2	-0.149469	0.36105	0.861165	0.624871	1.18681
PRKAG2	-0.320675	0.0294288	0.725659	0.543738	0.968447
PINK1	-0.120865	0.414657	0.886153	0.662807	1.18476
HAP1	0.136373	0.146649	1.14611	0.953348	1.37785
RAB11A	0.0669845	0.726627	1.06928	0.734524	1.5566
TP53INP2	0.246776	0.0142397	1.27989	1.0507	1.55908
DNAJB9	0.128615	0.429199	1.13725	0.826755	1.56436
DZANK1	1.31962	1.83e-06	3.74198	2.17614	6.43453
GDF5	0.554138	0.00480475	1.74044	1.18409	2.55819
PRKAA2	0.0982881	0.732145	1.10328	0.628425	1.93695
EIF4G1	0.841165	7.16e-06	2.31907	1.60624	3.34824
NCKAP1	-0.245424	0.165899	0.782373	0.552885	1.10712
CASP1	0.761635	1.58e-10	2.14178	1.69607	2.70461
PRKG1	-0.140703	0.553643	0.868747	0.545369	1.38387
BID	-1.00904	6.98e-12	0.364567	0.273236	0.486427
KLHL24	-0.0399094	0.809739	0.960877	0.694337	1.32973
HIST1H3H	0.259077	0.00199389	1.29573	1.09945	1.52706
VPS16	0.380077	0.0849781	1.4624	0.948953	2.25365
CA7	-0.0796458	0.548759	0.923443	0.711783	1.19804
TECPR1	0.313991	0.196471	1.36888	0.850054	2.20436
ZNF593	0.42722	0.00521807	1.53299	1.13593	2.06885
STK32A	-0.370513	0.00185655	0.69038	0.546706	0.871812
AKR1E2	-0.0750939	0.847866	0.927656	0.43072	1.99792
LIX1	-0.051173	0.517845	0.950114	0.813613	1.10952
HSP90AA1	0.291456	0.0491558	1.33837	1.00108	1.78932
BLOC1S1	0.164744	0.184593	1.17909	0.924384	1.50398
SLC6A1	-0.428397	2.8e-05	0.651552	0.533214	0.796154
FKBP1B	0.142067	0.154778	1.15265	0.947784	1.40181
IKBKE	0.747985	0.000189264	2.11274	1.42655	3.129
ATG14	-0.421312	0.0859406	0.656185	0.405683	1.06137
S100A9	0.141881	0.0207802	1.15244	1.02184	1.29974
USP10	-0.334132	0.187482	0.715959	0.435619	1.17671
MAP1LC3C	0.840668	8.86e-20	2.31792	1.93411	2.77789
EI24	0.0187103	0.931141	1.01889	0.666524	1.55753
PLOD2	0.730786	1.2e-07	2.07671	1.58438	2.72203
FAM13B	0.437502	0.0185651	1.54883	1.07601	2.22943
LENG9	0.629259	0.00112413	1.87622	1.28485	2.73977
REEP2	-0.719052	1.46e-05	0.487214	0.351989	0.674389
VDAC1	0.188892	0.292084	1.20791	0.850009	1.71651
FIS1	-0.128837	0.427118	0.879118	0.639664	1.20821
PACS2	-0.263173	0.150084	0.768609	0.537103	1.0999
ULK2	0.111781	0.549109	1.11827	0.775757	1.612
ITPKC	0.483936	7.98e-05	1.62245	1.27572	2.06341
WIPI1	1.07693	8.44e-10	2.93567	2.08124	4.14087
P4HB	0.780851	4.23e-07	2.18333	1.61333	2.95471
NUP93	0.325008	0.126998	1.38404	0.911729	2.10103
TRIM17	-0.683737	0.000758079	0.504727	0.33903	0.751409
SPHK1	0.24805	0.017855	1.28152	1.04372	1.5735
COX8A	-0.139488	0.443973	0.869804	0.60858	1.24315
MAP3K12	-0.182364	0.379159	0.833298	0.555	1.25114
TOMM20	-0.821495	1.08e-05	0.439774	0.304994	0.634114
RNF185	-1.09206	3.15e-05	0.335524	0.200638	0.561094
FUNDC2	-0.570206	0.000996848	0.565409	0.402625	0.794009
UBQLN2	-0.897411	5.64e-06	0.407624	0.276685	0.600529
FKBP1A	0.529668	0.000169248	1.69837	1.28871	2.23825
HSF2BP	-0.716618	0.00011833	0.488401	0.339094	0.703449
GAA	0.393621	0.0314391	1.48234	1.03566	2.12167
RRAGB	-0.921005	2.74e-10	0.398119	0.299104	0.52991
PIK3CB	-0.47917	0.0324896	0.619297	0.399169	0.960818
VPS37B	-0.0631033	0.68049	0.938846	0.695275	1.26775
NBR1	-0.25154	0.225438	0.777602	0.517757	1.16785
FANCL	0.690298	0.00283565	1.99431	1.2675	3.13788
MAPK3	-0.467693	0.0148857	0.626446	0.429934	0.912777
NRBF2	-0.21509	0.340695	0.806469	0.518121	1.25529
BAG3	-0.0535693	0.659708	0.94784	0.746754	1.20308
MYOM1	-0.211674	0.139587	0.809229	0.611097	1.0716
PRKAG1	-0.146279	0.54238	0.863917	0.539623	1.3831
SNRPF	-0.226995	0.120608	0.796925	0.598327	1.06144
FAM134B	0.0664573	0.622761	1.06872	0.820109	1.39268
TOMM70A	-0.533174	0.00806479	0.58674	0.395497	0.870458
TMEM39A	0.114655	0.578527	1.12149	0.748373	1.68062
ANXA5	0.904873	1.4e-18	2.47162	2.02036	3.02366
DKKL1	0.969696	2.89e-05	2.63714	1.674	4.15442
LIX1L	-0.450768	0.000601232	0.637139	0.492498	0.824259
ATG5	0.251012	0.445672	1.28532	0.674305	2.45002
MTMR14	0.727671	0.00955159	2.07025	1.19406	3.58938
STK11	0.278404	0.126001	1.32102	0.924758	1.88708
TECPR2	0.181361	0.456291	1.19885	0.743945	1.93191
MTOR	0.718983	0.00176319	2.05235	1.30787	3.22059
EEF2	-0.759574	2.04e-07	0.467866	0.351308	0.623094
MAPK9	-0.729829	0.00259404	0.481991	0.299776	0.774963
SRPX	0.0647417	0.397103	1.06688	0.918416	1.23935
BOC	0.164052	0.206186	1.17828	0.913655	1.51954
PLEKHM1	-0.0901663	0.782109	0.913779	0.482323	1.73119
FOXO3	-0.39769	0.0675391	0.67187	0.438641	1.02911
PPP1R15A	0.415271	0.000612836	1.51478	1.19446	1.92101
SNTG1	-0.605157	1.09e-05	0.545989	0.416962	0.714942
CHMP2B	0.618428	0.00377361	1.85601	1.22135	2.82046
CDKN2A	-0.135086	0.173705	0.873641	0.719133	1.06134
RRAGC	0.731844	0.000386917	2.07891	1.38772	3.11437
BIRC5	0.358334	8.03e-06	1.43094	1.22264	1.67473
ATG13	-1.00099	5.85e-05	0.367516	0.22556	0.598813
C5	0.595733	0.0110011	1.81436	1.14628	2.87181
PEA15	-0.853679	3.11e-09	0.425845	0.321088	0.564781
RPTOR	0.212914	0.5091	1.23728	0.657615	2.32789
HK2	0.5659	5.35e-06	1.76103	1.38012	2.24707
DAPK1	-0.213792	0.089265	0.807516	0.631043	1.03334
ZFYVE1	-0.0324411	0.906436	0.968079	0.563596	1.66285
RRAGA	-0.728589	1.5e-06	0.482589	0.358642	0.649374
MAP1A	-0.574376	0.000140979	0.563056	0.418898	0.756823
TUSC1	0.120144	0.320894	1.12766	0.88951	1.42957
IKBKB	0.839154	0.000290408	2.31441	1.47002	3.64381
P2RX5	-0.586369	0.00858631	0.556344	0.359275	0.861508
SLC25A19	0.747876	2.15e-05	2.11251	1.49608	2.98293
FBXO7	-0.505454	0.0318945	0.603231	0.380165	0.957184
DRAM1	0.20549	0.227991	1.22813	0.879332	1.71527
CFLAR	1.52022	2.88e-10	4.57321	2.85093	7.33595
CXCR4	0.319348	0.000612869	1.37623	1.14642	1.6521
RFWD3	0.746883	1.94e-05	2.11041	1.49805	2.97309
CD46	0.396264	0.0319855	1.48626	1.0347	2.13489
ST13	-0.666513	5.02e-06	0.513496	0.385686	0.68366
TP53	0.354038	0.0101438	1.42481	1.08777	1.86628
VPS37A	-0.241005	0.375958	0.785837	0.460922	1.33979
HSPA8	-0.117426	0.505417	0.889206	0.629391	1.25627
BNIP3L	-0.0215617	0.912421	0.978669	0.666446	1.43717
WDFY3	-0.307398	0.0605403	0.735358	0.533439	1.01371
CTSB	0.740466	1.34e-06	2.09691	1.55308	2.83117
HIF1A	0.190437	0.17829	1.20978	0.916808	1.59637
PEX13	1.08539	2.64e-05	2.96059	1.78461	4.91149
RAB1B	0.30918	0.236515	1.36231	0.816491	2.273
PFKP	-0.610201	2.02e-05	0.543242	0.410346	0.719178
NRG3	-0.640744	3.05e-08	0.5269	0.420005	0.661001
ALKBH5	0.699284	0.00367132	2.01231	1.25546	3.22543
RAB23	0.301584	0.0815588	1.352	0.962914	1.8983
DDIT3	0.389526	2.11e-05	1.47628	1.23368	1.76659
SNX14	-0.465118	0.0480004	0.628061	0.396078	0.995915
MAP1S	0.119579	0.322702	1.12702	0.889215	1.42843
DNAJB1	0.432715	2.53e-06	1.54144	1.28721	1.84588
PARP1	0.228116	0.25024	1.25623	0.851509	1.85332
VPS25	0.30413	0.166203	1.35545	0.881255	2.08479
CANX	0.592167	0.00209635	1.8079	1.23971	2.63651
TNFSF10	0.401076	0.00127271	1.49343	1.17012	1.90608
FUNDC1	0.358931	0.10073	1.4318	0.932691	2.19799
DRAM2	0.539263	0.000592203	1.71474	1.26059	2.33251
ERBB2	1.2174	2.14e-15	3.3784	2.50085	4.56389
DAP	0.898994	3.97e-10	2.45713	1.85394	3.25657
CLEC16A	-0.561785	0.0683319	0.57019	0.311661	1.04318
MBD5	-0.804816	0.00178969	0.44717	0.269848	0.741015
TBC1D25	-0.701661	0.00695329	0.495761	0.297845	0.82519
TP73	0.710887	8.09e-05	2.0358	1.42961	2.89903
BCL2L1	0.829315	0.000238702	2.29175	1.47243	3.56698
UBA52	-0.136777	0.25603	0.872165	0.688804	1.10434
CHMP3	0.200941	0.401972	1.22255	0.764164	1.95591
RPS27A	-0.532832	1.88e-05	0.586941	0.459836	0.749178
RBM18	0.517674	0.0448446	1.67812	1.01198	2.78275
VAMP7	0.281161	0.158031	1.32467	0.896562	1.95719
